# Supplementary material for: SLC26A Gene Family Participate in pH Regulation during Enamel Maturation
Source: PLoS One. 2015 Dec 15;10(12):e0144703. doi: 10.1371/journal.pone.0144703 (PMC4679777; doi:10.1371/journal.pone.0144703)
Supplement: S1 Table — (XLSX) [file pone.0144703.s001.xlsx]

## Sheet: 工作表1
S1 Table. Rat and mouse specific primers for qPCR and cDNA analyses.
Species	Symbol	Accession	Size	Region	Forward (5`-3`)	Reverse (5`-3`)
Rat	Odam	NM_001044274	242	592-833	ATCAATTTGGATTTGTACCACA	CGTCGGGTTTATTTCAGAAGTGA
Rat	Enam	NM_001106001	105	316-420	TGCAGAAATACAGCTTCTCCT	CATTGGCATTGGCATGGCA
Rat	Actb	NM_031144	112	929-1040	AGTGTGACGTTGACATCCGTA	GCCAGGGCAGTAATCTCCTTCT
Rat	Slc26a1	NM_022287	152	2794-2945	GCC AGG CAC AGT AGA CAC TT	TGC TTC CAG TTA GAG CAT CC
Rat	Slc26a6	NM_001143817	167	1667-1833	CCT CAG CCA CCA TGT ACT TC	AGC CTG TTT CTG GGA CTT CT
Rat	Slc26a7	NM_001106638	103	210-312	GCACCGCAGCAGTACAATCTGAA	AAAGAATAGCGAAGGACAGC
Mouse	Odam	NM_027128	197	616-812	TTGACAGCTTTGTAGGCACA	GACCTTCTGTTCTGGAGCAA
Mouse	Enam	NM_017468	181	3381-3561	TATGGTCTTCCACCAAGGAA	TAGGCACACCATCTCCAAAT
Mouse	Actb	NM_007393	160	792-951	AAGAGCTATGAGCTGCCTGA	TACGGATGTCAACGTCACAC
Mouse	Car2	NM_009801	170	4-173	TCCCACCACTGGGGATACAG	CTCTTGGACGCAGCTTTATCATA
Mouse	Car6	NM_009802	100	61-160	TGGAGCTATTCAGGGGATGATG	CCGTCTTCACGTCGATGGG
Mouse	Cftr	NM_021050	176	957-1132	GCATATTGTTGGGAATCAGC	ACGATTCCGTTGATGACTGT
Mouse	Ae1	NM_011403	179	1568-1746	GGCTGCTGTCATCTTCATCT	CTGAGAAGCCTAGCACAAGC
Mouse	Ae2	NM_009207	242	3282-3523	CATGGAGACACAGATCACCA	GCTGTTCCTTGACTTCCTGA
Mouse	Ae3	NM_009208	167	2653-2819	TTCCTTGTCCGCTACATCTC	TTCAGTTCCAAGCCAGTCTC
Mouse	Ae4	NM_172830	118	10-127	CCAGGGCAGGGGGATTTTG	CCCCAATGTCTATGCCTGAGG
Mouse	NBCe1	NM_018760	244	246-489	CTCCGAGAACTACTCCGACA	ACCCTGCTCCACTTTCTCTT
Mouse	NBCe2	NM_021196	114	2399-2512	GGGTCAGGGAGCAGAGAGTTA	GGAAGACTCCATAGAGCACTGG
Mouse	Slc26a1	NM_174870	189	305-493	CCAACCAGCTCTCTGTCTGT	GTCGGACCAGTACCAGTGTC
Mouse	Slc26a2	NM_007885	182	897-1078	CTACATAAAGCCTGCCCTGA	TGAAAGAAGCCCATTGCTAC
Mouse	Slc26a3	NM_021353	216	592-807	GTCCTCAAGCTCCACAGAAA	GGCAGCTGTAGCATGAATTT
Mouse	Slc26a4	NM_172152	186	1475-1660	GACTGCATGGCAAGCTTAAT	CACCACGGAATAGACCAGAC
Mouse	Slc26a5	NM_001166067	157	55-211	GAAAGGCCCATCTTCAGTCATC	GCCACTTAGTGATAGGCAGGAAC
Mouse	Slc26a6	NM_134420	162	2023-2184	TTGCTGGAGCTGTATCTTCC	TGTTTGCCTTCCAAAGAGAG
Mouse	Slc26a7	NM_145947	125	55-179	CCCCACCGAGAAGACATTAAGC	TGAACTGCCAACATTATCCCAG
Mouse	Slc26a8	NM_001290320	246	2234-2479	GCCAAGTCACTTCTGAGGAA	CCATGGAAAAGTCCAGAATG
Mouse	Slc26a9	NM_177243	115	16-130	CCCCGCTACGTGGTAGACA	AGCACCTGAAAGTGTTGCGA
Mouse	Slc26a10	NM_177615	102	326-427	CTGTGGCTGGAGTAACCGTG	AGAAAGACGTGTAGAGTCCGA
Mouse	Slc26a11	NM_178743	141	596-736	AGTGTATGCGGGAACACATGC	CGAAGGCGTAAGCAATCAGAG
Mouse	Slc11a2	NM_001146161	235	1281-1515	TCAGAGCTCCACCATGACTG	TGTGAACGTGAGGATGGGTA
Mouse	Slc36a1	NM_153139	108	37-144	GACTACAGTTCCACAGACGTG	CCATGTCATGCTACTGCTCTCT
Mouse	Lamp1	NM_010684	147	930-1076	TCTATGGCACTGCAACTGAA	GGCTCTGTTCTTGTTCTCCA
Mouse	Lamp2	NM_001017959	132	785-916	AACTTCAACACCCACTCCAA	AAAGGCACCTTCTCCTCAGT
Mouse	Cd63	NM_007653	212	598-809	CACAGACTGGGAAAACATCC	TAATTCCCAAGACCTCCACA
Mouse	Cd68	NM_009853	182	630-811	ACATCAGAGCCCGAGTACAG	GGTGAACAGCTGGAGAAAGA
Mouse	Tfrc	NM_011638	159	221-379	ATACACCCGGTTTAGCCTTG	GCAATAGCTGCAAAGCAGAG
Mouse	Clcn7	NM_011930	162	316-477	CCAAGGAGATTCCACACAAC	CAATGAGGGCACAGATAACC
Mouse	Atp6v1b2	NM_007509	184	1813-1996	AAGAAGCTGAGGGGTGAAGT	TCTTCCAGTCTCCACTTTGC
Mouse	Rab10	NM_016676	231	2326-2556	AGCAAGAAGGAGTGGGTCTT	AGCCAGAGTGCTCAGCTTTA
Mouse	Rab21	NM_024454	241	723-963	TCCGCTAAACAGAACAAAGG	GGCAATGATCCACAGTTCTC
Mouse	Rab24	NM_009000	111	16-126	GTGGACGTTAAGGTGGTTATGC	CCCGATGGTGTTCTGATAGGG
Mouse	Cltc	NM_001003908	193	3693-3885	GCTCGAGAGTCCTATGTGGA	CCAAGCGTCCAAAGTTAGAA
Mouse	Ap2b1	NM_027915	244	257-500	GGAGGCTGTGAAGAAAGTGA	GCATCCCATGGTTCTAACTG
Mouse	Mcoln1	NM_053177	211	931-1141	AAACACCCCAGTGTCTCCAG	ACCAGCCATTGACAAACTCC
Mouse	Ctsk	NM_007802	151	83-233	ATGGTGAGCTTTGCTCTGTC	TATGGGCAGAGATTTGCTTC
Mouse	Ctss	NM_021281	208	905-1112	GCCATTCCTCCTTCTTCTTC	CTAGCAATTCCGCAGTGATT
Mouse	Alpl	NM_007431	245	2228-2472	TCTGCTCAGGATGAGACTCC	TCCCTTTTAACCAACACCAA
The gene symbol, GenBank accession number, expected product size, spanning region and primer pair sequence are provided for each gene listed.
