# Supplementary material for: SLC26A Gene Family Participate in pH Regulation during Enamel Maturation
Source: PLoS One. 2015 Dec 15;10(12):e0144703. doi: 10.1371/journal.pone.0144703 (PMC4679777; doi:10.1371/journal.pone.0144703)
Supplement: S2 Table — (XLSX) [file pone.0144703.s002.xlsx]

## Sheet: Sheet1
S2 Table. qPCR analysis of gene expression changes in Slc26a1 null and Slc26a7 null animals.
Gene symbols	WT	Slc26a1 null		Slc26a7 null
	Relative expression values (SD)	Relative expression values (SD)	Fold changes	Relative expression values (SD)	Fold changes
Odam	344.89 (172.28)	998.88 (392.72)	2.89623	532.51 (290.26)	1.5
Enam	0.11 (0.098)	0.25 (0.20)	2.27273	0.50 (0.30) *	4.5 *
Car2	1.85 (0.14)	4.64 (0.18) *	2.5 *	5.50 (0.30) *	3.0 *
Car6	1.27 (0.30)	0.84 (0.23)	-1.5	1.82 (0.64)	1.43307
Cftr	2.51 (0.24)	13.86 (2.56) *	5.5 *	33.81 (4.65) *	13.5 *
Ae1/Slc4a1	0.00042(0.00039)	0.00065(0.00020)	1.5	0.00089(0.00044)	2.1
Ae2/Slc4a2	6.51 (1.74)	10.37 (1.43)	1.59293	14.03 (1.16) *	2.2 *
Ae3/Slc4a3	0.0024(0.00018)	0.0039(0.0019)	1.6	0.0020(0.00092)	-1.2
Ae4/Slc4a9	0.00044 (0.00015)	0.0026 (0.0018) *	5.9 *	0.031 (0.0045) **	70.5 **
NBCe1/Slc4a4	6.26 (1.27)	13.80 (1.79) *	2.2 *	9.78 (1.26) *	1.6 *
NBCe2/Slc4a5	N/A	N/A	N/A	N/A	N/A
Slc26a1	0.13 (0.032)	N/A	N/A	0.11 (0.031)	-1.2
Slc26a2	0.010 (0.0013)	0.019 (0.0038) **	1.9 **	0.022 (0.0073) *	2.2 *
Slc26a3	N/A	N/A	N/A	N/A	N/A
Slc26a4	155.42 (1.81)	74.20 (8.57)	-2.1	58.26 (4.04)	-2.7
Slc26a5	N/A	N/A	N/A	1.00 (0.00016)	N/A
Slc26a6	0.17 (0.076)	0.39 (0.28)	2.29412	0.47 (0.21) *	2.8 *
Slc26a7	0.018 (0.016)	0.0036 (0.000091) *	-5.0 *	N/A	N/A
Slc26a8	N/A	N/A	N/A	N/A	N/A
Slc26a9	0.00094 (0.00020)	0.0051 (0.0043) **	5.4 **	0.078 (0.043) **	83.0 **
Slc26a10	N/A	N/A	N/A	N/A	N/A
Slc26a11	0.0013 (0.00051)	0.0020 (0.00048)	1.53846	0.0016 (0.00099)	1.23077
Slc11a2	0.011 (0.0017)	0.0080 (0.0038)	-1.4	0.0069 (0.0010) **	-1.6 **
Slc36a1	0.998 (0.00066)	0.997 (0.00095) *	-1.1 *	0.994 (0.0037) *	-1.1 *
Lamp1	0.67 (0.058)	0.90 (0.13) *	1.3 *	0.82 (0.12) *	1.2 *
Lamp2	0.97 (0.17)	2.37 (0.58) *	2.4 *	2.63 (1.07)	2.7 *
Lamp3/Cd63	0.58 (0.068)	0.72 (0.18)	1.24138	0.96 (0.11) **	1.7 **
Lamp4/Cd68	0.056 (0.011)	0.11 (0.039) *	2.0 *	0.12 (0.053) *	2.1 *
Tfrc	1.75 (0.49)	2.36 (0.94)	1.3 *	1.26 (0.22)	-1.4
Clcn7	0.019 (0.0030)	0.045 (0.018) *	2.4 *	0.037 (0.018)	1.94737
Atp6v1b2	0.35 (0.090)	0.35 (0.049)	1	0.44 (0.081)	1.25714
Rab10	0.029 (0.0047)	0.040 (0.010)	1.37931	0.069 (0.037)	2.37931
Rab21	0.083 (0.010)	0.13 (0.030) *	1.6 *	0.12 (0.011) **	1.4 **
Rab24	0.97 (0.0062)	0.96 (0.019)	0.989691	0.96 (0.020)	0.989691
Cltc	0.92 (0.025)	0.91 (0.010)	0.98913	0.90 (0.029)	0.978261
Ap2b1	0.975 (0.0018)	0.968 (0.0033) **	-1.1 **	0.971 (0.0077)	0.989796
Mcoln1	0.0036 (0.00048)	0.014 (0.0074)	3.88889	0.0042 (0.00032)	1.16667
Ctsk	0.0032 (0.00057)	0.0031 (0.0014)	0.96875	0.0046 (0.0022)	1.4375
Ctss	0.062 (0.020)	0.11 (0.053)	1.77419	0.13 (0.023) **	2.1 **
Alpl	0.23(0.040)	0.58(0.094) *	2.5 *	0.52(0.054) **	2.3 **
Nhe1/Slc9a1	0.0055(0.0028)	0.0023(0.0026)	-2.4	0.0069(0.0012)	1.3
1. Real-time PCR relative expression values are normalized to Beta-Actin. 2. The relative expression values are presented in average values with standard deviation(SD). 3. Four animals in each experimental group (n=4). 4.Two-tail t test was used to detect the potential statistical difference between mutant animal (Slc26a1 null/Slc26a7 null) group and wild-type animal group. (alpha=0.05) 5. For th…
